# Supplementary material for: Marmosets mutually compensate for differences in rhythms when coordinating vigilance
Source: PLoS Comput Biol. 2024 May 15;20(5):e1012104. doi: 10.1371/journal.pcbi.1012104 (PMC11132515; doi:10.1371/journal.pcbi.1012104)
Supplement: S1 Table — ANOVA table for the fixed effects in the model K ∼ 1 + Location + Bowls + Location:Bowls + (1|Group). (XLSX) [file pcbi.1012104.s001.xlsx]

## Sheet: Sheet1
Term	FStat	DF1	DF2	pValue
Intercept	7.382	1	34	0.01
Location	2.276	1	34	0.141
Bowls	0.771	1	34	0.386
Location:Bowls	5.667	1	34	0.023
