# Supplementary material for: Marmosets mutually compensate for differences in rhythms when coordinating vigilance
Source: PLoS Comput Biol. 2024 May 15;20(5):e1012104. doi: 10.1371/journal.pcbi.1012104 (PMC11132515; doi:10.1371/journal.pcbi.1012104)
Supplement: S2 Table — Table taken from Brügger et al. 2023 [68]. (XLSX) [file pcbi.1012104.s002.xlsx]

## Sheet: Sheet1
Behavior	Definition
Vigilance	All looking behavior (≥ 1s) directed over arm's reach and not toward a group member or the substrate the animal is sitting on (following Allan & Hill, 2018 [1])
Out of sight	All looking behavior (≥ 1s) where the line of sight is not clearly discernible, but the animal could potentially be vigilant
Feeding	Since the mash can only be eaten when licking it out of the bowl, the feeding starts with the first frame of the subject's head inside the cup, meaning the upper corner of the white ear tufts is no longer visible and it ends with the first frame of the edge of the ear tufts becoming visible at the upper edge of the food bowl
Location	Definition
Inside /outside	Location "inside":
	All animals can a priori only be inside: not outside.
	Location" outside":
	Animals access the outdoor enclosure via a tube from the inside enclosure. They have access to part of the tube where they cannot see the outside enclosure and are thus considered "inside" until the first frame where all limbs are fully outside of the tube and as soon as one limb is inside the tube and "outside" in all other situations.
On basket	Animals are considered on feeding basket at the front of the enclosure (inside/outside) starting with the first frame where one limb is on the feeding basket until the last frame where a limb is visible on feeding basket.
References
[1] Allan ATL, Hill RA. What have we been looking at? A call for consistency in studies of primate vigilance. Am J Phys Anthropol. 2018;165: 4–22. doi:10.1002/ajpa.23381
