# Supplementary material for: Marmosets mutually compensate for differences in rhythms when coordinating vigilance
Source: PLoS Comput Biol. 2024 May 15;20(5):e1012104. doi: 10.1371/journal.pcbi.1012104 (PMC11132515; doi:10.1371/journal.pcbi.1012104)
Supplement: S3 Table — List of all individuals involved in the study detailing their age, status and time as well as order of testing. i = inside; o = outside; 1 = one food bowl; 2 = two food bowls (XLSX) [file pcbi.1012104.s003.xlsx]

## Sheet: Sheet1
Data collection period		03–31 May 2018
Pair id	Individual	Sex	Status	Birth date	Conditions (in order of testing)
Garetta	Garetta	f	breeder	2009-06-11	i2; o2; o1; i1
	Nuno	m	breeder	2013-05-23
Gaviota	Gaviota	f	breeder	03 Oct. 2006	o1; o2; i2; i1
	Kapi	m	breeder	01 Sept. 2002
Grappa	Grappa	f	breeder	17 Mar. 2015	o1; o2; i1; i2
	Craken	m	breeder	10 Oct. 2013
	Ginger	f	infant	2018-05-04	(no vigilance coded)
	Guapa	f	infant	2018-05-04	(no vigilance coded)
Greta	Greta	f	breeder	11 Oct. 2011	i1; o1; o2; i2
	Mars	m	breeder	2012-07-11
Lilly	Lilly	f	breeder	2012-07-03	i1; o1; i2; o2
	Nando	m	breeder	2013-05-23
Vesta	Vesta	f	helper	05 Oct. 2004	o2; o1; i2; i1
	Vito	m	helper	2006-05-30
Wisconsin	Wisconsin	f	breeder	30 Aug. 2013	o2; i1; i2; o2
	Tabor	m	breeder	30 Oct. 2008
